# Supplementary material for: Characterization of Fusarium acuminatum: A Potential Enniatins Producer in Tunisian Wheat
Source: J Fungi (Basel). 2022 Apr 28;8(5):458. doi: 10.3390/jof8050458 (PMC9144410; doi:10.3390/jof8050458)
Supplement: Supplementary file 1 [file jof-08-00458-s001.zip]

Archive with 1 entries (1 files):
- jof-1691861-supplementary.pdf
